# Supplementary material for: The Role of Plasminogen Activator Inhibitor 1 in Predicting Sepsis-Associated Liver Dysfunction: An Observational Study
Source: Int J Environ Res Public Health. 2023 Mar 9;20(6):4846. doi: 10.3390/ijerph20064846 (PMC10049524; doi:10.3390/ijerph20064846)
Supplement: Supplementary file 1 [file ijerph-20-04846-s001.zip]

Archive with 1 entries (1 files):
- ijerph-2205212-Supplementary.pdf
